# Supplementary material for: Use of complementary and alternative medicine (CAM) among emergency department (ED) patients in Sweden
Source: BMC Complement Med Ther. 2020 Oct 31;20:327. doi: 10.1186/s12906-020-03126-9 (PMC7603685; doi:10.1186/s12906-020-03126-9)
Supplement: Supplementary file 1 — Additional file 1. [file 12906_2020_3126_MOESM1_ESM.zip]

Archive with 2 entries (2 files):
- Questionnaire EnglishR4.pdf
- Questionnaire SwedishR4.pdf
